# Supplementary material for: Antimicrobial Resistance and Comparative Genome Analysis of Klebsiella pneumoniae Strains Isolated in Egypt
Source: Microorganisms. 2021 Sep 5;9(9):1880. doi: 10.3390/microorganisms9091880 (PMC8465295; doi:10.3390/microorganisms9091880)
Supplement: Supplementary file 1 [file microorganisms-09-01880-s001.zip]

Archive with 1 entries (1 files):
- microorganisms-1371655-supplementary.pdf
